# Supplementary material for: Primula nutans Georgi Extract Inhibits Early Adipogenesis Through CHOP-Associated Regulation and Ameliorates Obesity and Insulin Resistance
Source: Int J Mol Sci. 2026 May 22;27(11):4693. doi: 10.3390/ijms27114693 (PMC13257237; doi:10.3390/ijms27114693)
Supplement: Supplementary file 1 [file ijms-27-04693-s001.zip]

Archive with 1 entries (1 files):
- ijms-4307053-supplementary.pdf
